# Supplementary material for: Chilensosides E, F, and G—New Tetrasulfated Triterpene Glycosides from the Sea Cucumber Paracaudina chilensis (Caudinidae, Molpadida): Structures, Activity, and Biogenesis
Source: Mar Drugs. 2023 Feb 5;21(2):114. doi: 10.3390/md21020114 (PMC9964569; doi:10.3390/md21020114)
Supplement: Supplementary file 1 [file marinedrugs-21-00114-s001.zip]

Archive with 1 entries (1 files):
- marinedrugs-2185008-supplementary.pdf
